# Supplementary material for: Exogenous Ubiquitin Differentially Modulates the Phenotype and Function of M1 and M2 Macrophages
Source: Cells. 2025 Jun 11;14(12):879. doi: 10.3390/cells14120879 (PMC12190236; doi:10.3390/cells14120879)
Supplement: Supplementary file 1 [file cells-14-00879-s001.zip]

Archive with 1 entries (1 files):
- cells-3683072-supplementary.pdf
